# Supplementary material for: Complex ecological interactions across a focus of cutaneous leishmaniasis in Eastern Colombia: novel description of Leishmania species, hosts and phlebotomine fauna
Source: R Soc Open Sci. 2020 Jul 8;7(7):200266. doi: 10.1098/rsos.200266 (PMC7428272; doi:10.1098/rsos.200266)
Supplement: DB Lutzomyias: [file rsos200266supp6.xlsx]

## Sheet: Base
Sampling Number	Date	Code	Location	Method	Sampling site	House number	Especie	Females	Males	Total	MASL
1	2018-06-13	PFS44ACÑCDC	Siravita	CDC	Sugar cane	44A	Psychodopygus davisi	2	0	2	1156
1	2018-06-13	PFSI44APACDC	Siravita	CDC	Grassland	44A	Pintomyia (Pifanomyia) ovallesi	20	0	20	1150
1	2018-06-13	PFSI44APACDC	Siravita	CDC	Grassland	44A	Psychodopygus davisi	6	5	11	1150
1	2018-06-13	PFSI44APACDC1	Siravita	CDC	Grassland	44A	Psychodopygus davisi	1	0	1	1150
1	2018-06-13	PFSI44APACDC	Siravita	CDC	Grassland	44A	Pintomyia (Pifanomyia) spinicrassa	14	0	14	1150
1	2018-06-13	PFSI44APACDC	Siravita	CDC	Grassland	44A	Lutzomyia (Tricholateralis) gomezi	4	1	5	1150
1	2018-06-13	PFSI44APACDC	Siravita	CDC	Grassland	44A	Lutzomyia (Lutzomyia) lichyi	1	0	1	1150
1	2018-06-13	PFSI42CICDC	Siravita	CDC	Citrus crops	42	Evandromyia (Aldamyia) walkeri	0	1	1	1146
1	2018-06-13	PFSI42CICDC	Siravita	CDC	Citrus crops	42	Pintomyia (Pifanomyia) ovallesi	1	0	1	1146
1	2018-06-13	PFSI42CICDC	Siravita	CDC	Citrus crops	42	Psychodopygus davisi	2	1	3	1146
1	2018-06-13	PFSI42CICDC	Siravita	CDC	Citrus crops	42	Pintomyia nuneztovari	1	0	1	1146
1	2018-06-13	PFSIHOCICDC	Siravita	CDC	Citrus crops	HO	Lutzomyia (Tricholateralis) gomezi	1	0	1	1103
1	2018-06-13	PFSI44ABCDC	Siravita	CDC	Remnant forest	44A	Pintomyia (Pifanomyia) ovallesi	4	1	5	1178
1	2018-06-13	PFSI44ABCDC	Siravita	CDC	Remnant forest	44A	Psychodopygus davisi	1	1	2	1178
1	2018-06-13	PFCI74INCDC	Cinera	CDC	Intradomicile	74	Psychodopygus davisi	1	0	1	1417
1	2018-06-13	PFCI74INCDC	Cinera	CDC	Intradomicile	74	Pintomyia (Pifanomyia) spinicrassa	1	0	1	1417
1	2018-06-13	PFSI74CFCDC	Cinera	CDC	Coffee plantations	74	Pintomyia (Pifanomyia) spinicrassa	2	0	2	1419
1	2018-06-13	PFSI74CFCDC	Cinera	CDC	Coffee plantations	74	Psychodopygus davisi	4	1	5	1419
1	2018-06-13	PFSI97CFCDC	Cinera	CDC	Coffee plantations	74	Pintomyia nuneztovari	1	0	1	1419
1	2018-06-13	PFSI97CFCDC	Cinera	CDC	Coffee plantations	97	Pintomyia (Pifanomyia) robusta	1	1	2	1340
1	2018-06-13	PFSI97CFCDC	Cinera	CDC	Coffee plantations	97	Pintomyia (Pifanomyia) spinicrassa	2	0	2	1340
1	2018-06-13	PFSI97CFCDC	Cinera	CDC	Coffee plantations	97	Psychodopygus davisi	1	0	1	1340
1	2018-06-13	PFSIHOBCDC	Siravita	CDC	Remnant forest	HO	Pintomyia (Pifanomyia) ovallesi	6	0	6	1187
1	2018-06-13	PFSIHOBCDC	Siravita	CDC	Remnant forest	HO	Pintomyia (Pifanomyia) spinicrassa	1	0	1	1187
1	2018-06-13	PFSIHOBCDC	Siravita	CDC	Remnant forest	HO	Pintomyia (Pifanomyia) robusta	1	0	1	1187
1	2018-06-13	PFSIHOBCDC	Siravita	CDC	Remnant forest	HO	Lutzomyia (Tricholateralis) gomezi	1	0	1	1187
1	2018-06-13	PFCI85CFCDC	Cinera	CDC	Coffee plantations	85	Pintomyia (Pifanomyia) spinicrassa	2	0	2	1447
1	2018-06-13	PFSI97CFSH	Cinera	Shannon	Coffee plantations	97	Lutzomyia (Tricholateralis) gomezi	4	0	4	1331
1	2018-06-13	PFSI97CFSH	Cinera	Shannon	Coffee plantations	97	Pintomyia (Pifanomyia) spinicrassa	11	2	13	1331
1	2018-06-13	PFSI97CFSH	Cinera	Shannon	Coffee plantations	97	Pintomyia nuneztovari	1	0	1	1331
1	2018-06-13	PFSI97CFSH	Cinera	Shannon	Coffee plantations	97	Psychodopygus davisi	1	0	1	1331
1	2018-06-13	PFSI97CFSH	Cinera	Shannon	Coffee plantations	97	Pintomyia (Pifanomyia) spinicrassa	1	0	1	1331
1	2018-06-13	PFSI97CFSH	Cinera	Shannon	Coffee plantations	97	Lutzomyia (Tricholateralis) gomezi	1	0	1	1331
1	2018-06-13	PFSI44ACFSH	Siravita	Shannon	Coffee plantations	44A	Pintomyia (Pifanomyia) ovallesi	18	0	18	1170
1	2018-06-13	PFSI44ACFSH	Siravita	Shannon	Coffee plantations	44A	Lutzomyia (Helcocyrtomyia) erwindonaldoi	1	0	1	1170
1	2018-06-13	PFSI44ACFSH	Siravita	Shannon	Coffee plantations	44A	Lutzomyia (Helcocyrtomyia) scorzai	1	0	1	1170
1	2018-06-13	PFSI44ACFSH	Siravita	Shannon	Coffee plantations	44A	Pintomyia (Pifanomyia) spinicrassa	23	2	25	1170
1	2018-06-13	PFSI44ACFSH	Siravita	Shannon	Coffee plantations	44A	Pintomyia (Pifanomyia) pia	1	0	1	1170
1	2018-06-13	PFSI44ACFSH	Siravita	Shannon	Coffee plantations	44A	Lutzomyia (Tricholateralis) gomezi	2	2	4	1170
1	2018-06-13	PFSI44ACFSH	Siravita	Shannon	Coffee plantations	44A	Psychodopygus davisi	1	1	2	1170
1	2018-06-13	PFSI44ACFSH	Siravita	Shannon	Coffee plantations	44A	Pintomyia nuneztovari	1	0	1	1170
1	2018-06-13	PFSI44ACFSH	Siravita	Shannon	Coffee plantations	44A	Psathyromyia (Psathyromyia) shannoni	0	0	0	1170
1	2018-06-13	PFSI44ACFSH	Siravita	Shannon	Coffee plantations	44A	Pintomyia (Pifanomyia) spinicrassa	1	0	1	1170
2	2018-06-14	PFCI20CFCDC	Cinera	CDC	Coffee plantations	20	Pintomyia (Pifanomyia) spinicrassa	3	2	5	1367
2	2018-06-14	PFCI20CFCDC	Cinera	CDC	Coffee plantations	20	Pintomyia nuneztovari	1	0	1	1367
2	2018-06-14	PFCI20CFCDC	Cinera	CDC	Coffee plantations	20	Pintomyia (Pifanomyia) spinicrassa	0	1	1	1367
2	2018-06-14	PFCI20CFCDC	Cinera	CDC	Coffee plantations	20	Pintomyia nuneztovari	1	0	1	1367
2	2018-06-14	PFCI74PACDC	Cinera	CDC	Grassland	74	Pintomyia (Pifanomyia) spinicrassa	1	0	1	1438
2	2018-06-14	PFCI74PCDC	Cinera	CDC	Grassland	74	Psychodopygus davisi	1	0	1	1438
2	2018-06-14	PFCI74INCDC	Cinera	CDC	Intradomicile	74	Pintomyia (Pifanomyia) robusta	1	0	1	1417
2	2018-06-14	PFCI74INCDC	Cinera	CDC	Intradomicile	74	Pintomyia (Pifanomyia) spinicrassa	1	1	2	1417
2	2018-06-14	PFCI74INCDC	Cinera	CDC	Intradomicile	74	Pintomyia (Pifanomyia) robusta	0	1	1	1417
2	2018-06-14	PFSI44ABCDC	Siravita	CDC	Remnant forest	44A	Pintomyia (Pifanomyia) ovallesi	11	1	12	1178
2	2018-06-14	PFSI44ABCDC	Siravita	CDC	Remnant forest	44A	Psychodopygus davisi	12	0	12	1178
2	2018-06-14	PFSI44ABCDC	Siravita	CDC	Remnant forest	44A	Lutzomyia (Helcocyrtomyia) erwindonaldoi	2	0	2	1178
2	2018-06-14	PFSI44ABCDC	Siravita	CDC	Remnant forest	44A	Lutzomyia (Lutzomyia) lichyi	1	0	1	1178
2	2018-06-14	PFSI44ABCDC	Siravita	CDC	Remnant forest	44A	Psychodopygus davisi	1	0	1	1178
3	2018-06-15	PFSI42CFCDC	Siravita	CDC	Coffee plantations	42	Pintomyia (Pifanomyia) ovallesi	1	0	1	1172
3	2018-06-15	PFSI42CFCDC	Siravita	CDC	Coffee plantations	42	Pintomyia (Pifanomyia) ovallesi	32	1	33	1172
3	2018-06-15	PFSI42CFCDC	Siravita	CDC	Coffee plantations	42	Psychodopygus davisi	3	0	3	1172
3	2018-06-15	PFSI42CFCDC	Siravita	CDC	Coffee plantations	42	Pintomyia (Pifanomyia) pia	2	1	3	1172
3	2018-06-15	PFSI42CFCDC	Siravita	CDC	Coffee plantations	42	Pintomyia (Pifanomyia) spinicrassa	1	0	1	1172
3	2018-06-15	PFSI42CFCDC	Siravita	CDC	Coffee plantations	42	Pintomyia (Pifanomyia) robusta	1	1	2	1172
3	2018-06-15	PFSI42CFCDC	Siravita	CDC	Coffee plantations	42	Lutzomyia (Tricholateralis) gomezi	2	1	3	1172
3	2018-06-15	PFSI42INCDC	Siravita	CDC	Intradomicile	42	Pintomyia (Pifanomyia) spinicrassa	1	0	1	1172
3	2018-06-15	PFSI42PECDC	Siravita	CDC	Peridomicile	42	Pintomyia (Pifanomyia) ovallesi	1	0	1	1172
3	2018-06-15	PFSI42PECDC	Siravita	CDC	Peridomicile	42	Lutzomyia (Tricholateralis) gomezi	1	0	1	1172
3	2018-06-15	PFSI44APACDC	Siravita	CDC	Grassland	44A	Psathyromyia (Psathyromyia) shannoni	1	0	1	1150
3	2018-06-15	PFSI44APACDC	Siravita	CDC	Grassland	44A	Pintomyia (Pifanomyia) ovallesi	1	2	3	1150
3	2018-06-15	PFSI44APACDC	Siravita	CDC	Grassland	44A	Pintomyia (Pifanomyia) spinicrassa	1	0	1	1150
3	2018-06-15	PFSI44APACDC	Siravita	CDC	Grassland	44A	Psychodopygus davisi	1	0	1	1150
3	2018-06-15	PFS44ACÑCDC	Siravita	CDC	Sugar cane	44A	Psychodopygus davisi	5	0	5	1156
3	2018-06-15	PFS44ACÑCDC	Siravita	CDC	Sugar cane	44A	Brumptomyia beaupertuyi	0	1	1	1156
3	2018-06-15	PFS44ACÑCDC	Siravita	CDC	Sugar cane	44A	Pintomyia (Pifanomyia) ovallesi	11	0	11	1156
3	2018-06-15	PFS44ACÑCDC	Siravita	CDC	Sugar cane	44A	Psychodopygus davisi	1	0	1	1156
3	2018-06-15	PFS44ACÑCDC	Siravita	CDC	Sugar cane	44A	Lutzomyia (Tricholateralis) gomezi	1	0	1	1156
3	2018-06-15	PFS44ACÑCDC	Siravita	CDC	Sugar cane	44A	Psychodopygus davisi	1	0	1	1156
3	2018-06-15	PFS44ACÑCDC	Siravita	CDC	Sugar cane	44A	Psathyromyia (Psathyromyia) shannoni	1	0	1	1156
3	2018-06-15	PFS44ACÑCDC	Siravita	CDC	Sugar cane	44A	Psychodopygus davisi	1	0	1	1156
3	2018-06-15	PFS44ACÑCDC	Siravita	CDC	Sugar cane	44A	Pintomyia (Pifanomyia) ovallesi	1	0	1	1156
3	2018-06-15	PFSI42CICDC	Siravita	CDC	Citrus crops	42	Pintomyia (Pifanomyia) ovallesi	3	0	3	1146
3	2018-06-15	PFSI42CICDC	Siravita	CDC	Citrus crops	42	Evandromyia (Aldamyia) dubitans	1	0	1	1146
3	2018-06-15	PFSI42CICDC	Siravita	CDC	Citrus crops	42	Pintomyia (Pifanomyia) spinicrassa	4	0	4	1146
3	2018-06-15	PFSI42CICDC	Siravita	CDC	Citrus crops	42	Evandromyia (Aldamyia) walkeri	1	0	1	1146
3	2018-06-15	PFSI42CICDC	Siravita	CDC	Citrus crops	42	Lutzomyia (Tricholateralis) gomezi	3	0	3	1146
3	2018-06-15	PFSI42CICDC	Siravita	CDC	Citrus crops	42	Psychodopygus davisi	2	0	2	1146
3	2018-06-15	PFS44ACÑCDC	Siravita	CDC	Sugar cane	44A	Pintomyia (Pifanomyia) spinicrassa	1	0	1	1156
3	2018-06-15	PFS44ACÑCDC	Siravita	CDC	Sugar cane	44A	Psychodopygus davisi	1	0	1	1156
3	2018-06-15	PFSI44ABCDC	Siravita	CDC	Remnant forest	44A	Pintomyia nuneztovari	1	0	1	1178
3	2018-06-15	PFSI44ABCDC	Siravita	CDC	Remnant forest	44A	Psychodopygus davisi	2	0	2	1178
3	2018-06-15	PFSI74CFCDC	Cinera	CDC	Coffee plantations	74	Pintomyia nuneztovari	1	0	1	1419
3	2018-06-15	PFCI20CFCDC	Cinera	CDC	Coffee plantations	20	Lutzomyia (Tricholateralis) gomezi	1	0	1	1367
3	2018-06-15	PFCI20CFCDC	Cinera	CDC	Coffee plantations	20	Pintomyia (Pifanomyia) spinicrassa	1	0	1	1367
4	2018-07-04	PFCI74INCDC	Cinera	CDC	Intradomicile	74	Pintomyia (Pifanomyia) robusta	1	0	1	1417
4	2018-07-04	PFCI74INCDC	Cinera	CDC	Intradomicile	74	Pintomyia nuneztovari	0	1	1	1417
4	2018-07-04	PFCI74INCDC	Cinera	CDC	Intradomicile	74	Pintomyia (Pifanomyia) spinicrassa	1	0	1	1417
4	2018-07-04	PFCI91CÑCDC	Cinera	CDC	Sugar cane	91	Pintomyia nuneztovari	1	0	1	1395
4	2018-07-04	PFCI91CÑCDC	Cinera	CDC	Sugar cane	91	Pintomyia (Pifanomyia) spinicrassa	0	1	1	1395
2	2018-07-04	PFSI20CFSH	Cinera	Shannon	Coffee plantations	20	Pintomyia (Pifanomyia) spinicrassa	13	1	14	1367
2	2018-07-04	PFSI20CFSH	Cinera	Shannon	Coffee plantations	20	Psychodopygus davisi	0	1	1	1367
2	2018-07-04	PFSI20CFSH	Cinera	Shannon	Coffee plantations	20	Lutzomyia (Tricholateralis) gomezi	2	0	2	1367
4	2018-07-04	PFCI74BCDC	Cinera	CDC	Remnant forest	74	Pintomyia (Pifanomyia) spinicrassa	1	0	1	1426
4	2018-07-04	PFCI74BCDC	Cinera	CDC	Remnant forest	74	Evandromyia (Aldamyia) dubitans	1	0	1	1426
4	2018-07-04	PFSI74CFCDC	Cinera	CDC	Coffee plantations	74	Pintomyia (Pifanomyia) robusta	2	3	5	1419
4	2018-07-04	PFSI74CFCDC	Cinera	CDC	Coffee plantations	74	Pintomyia (Pifanomyia) spinicrassa	1	0	1	1419
4	2018-07-04	PFCI20CFCDC	Cinera	CDC	Coffee plantations	20	Psychodopygus davisi	3	0	3	1367
4	2018-07-04	PFCI20CFCDC	Cinera	CDC	Coffee plantations	20	Pintomyia (Pifanomyia) spinicrassa	5	1	6	1367
4	2018-07-04	PFCI20CFCDC	Cinera	CDC	Coffee plantations	20	Psathyromyia (Psathyromyia) shannoni	1	0	1	1367
4	2018-07-04	PFCI20CFCDC	Cinera	CDC	Coffee plantations	20	Evandromyia (Aldamyia) dubitans	1	0	1	1367
4	2018-07-04	PFCI20CFCDC	Cinera	CDC	Coffee plantations	20	Lutzomyia (Tricholateralis) gomezi	1	0	1	1367
4	2018-07-04	PFCI20CFCDC	Cinera	CDC	Coffee plantations	20	Pintomyia (Pifanomyia) robusta	1	0	1	1367
4	2018-07-04	PFCI20CFCDC	Cinera	CDC	Coffee plantations	20	Lutzomyia (Helcocyrtomyia) erwindonaldoi	1	0	1	1367
4	2018-07-04	PFCI20CFCDC	Cinera	CDC	Coffee plantations	20	Psathyromyia (Psathyromyia) shannoni	0	1	1	1367
4	2018-07-04	PFCI20CFCDC	Cinera	CDC	Coffee plantations	20	Pintomyia (Pifanomyia) robusta	4	0	4	1367
4	2018-07-04	PFCI20CFCDC	Cinera	CDC	Coffee plantations	20	Pintomyia nuneztovari	2	0	2	1367
4	2018-07-04	PFCI20CFCDC	Cinera	CDC	Coffee plantations	20	Lutzomyia (Tricholateralis) gomezi	2	0	2	1367
4	2018-07-04	PFCI20CFCDC	Cinera	CDC	Coffee plantations	20	Pintomyia (Pifanomyia) spinicrassa	1	0	1	1367
4	2018-07-04	PFCI91CFCDC	Cinera	CDC	Coffee plantations	91	Pintomyia (Pifanomyia) robusta	0	1	1	1400
4	2018-07-04	PFSI42BCDC	Siravita	CDC	Remnant forest	42	Pintomyia (Pifanomyia) ovallesi	2	0	2	1136
4	2018-07-04	PFSI42BCDC	Siravita	CDC	Remnant forest	42	Psychodopygus davisi	0	1	1	1136
4	2018-07-04	PFSI42BCDC	Siravita	CDC	Remnant forest	42	Pintomyia (Pifanomyia) spinicrassa	1	0	1	1136
4	2018-07-04	PFSI42BCDC	Siravita	CDC	Remnant forest	42	Lutzomyia hartmanni	1	0	1	1136
4	2018-07-04	PFS44ACÑCDC	Siravita	CDC	Sugar cane	44A	Psychodopygus davisi	1	0	1	1156
4	2018-07-04	PFSIHOBCDC	Siravita	CDC	Remnant forest	HO	Pintomyia (Pifanomyia) ovallesi	7	4	11	1187
4	2018-07-04	PFSIHOBCDC	Siravita	CDC	Remnant forest	HO	Psychodopygus davisi	4	8	12	1187
4	2018-07-04	PFSIHOBCDC	Siravita	CDC	Remnant forest	HO	Trichopygomyia ferroae	1	0	1	1187
4	2018-07-04	PFSIHOBCDC	Siravita	CDC	Remnant forest	HO	Psychodopygus davisi	1	0	1	1187
4	2018-07-04	PFSI42CFCDC	Siravita	CDC	Coffee plantations	42	Pintomyia (Pifanomyia) ovallesi	9	0	9	1172
4	2018-07-04	PFSI42CFCDC	Siravita	CDC	Coffee plantations	42	Psychodopygus davisi	3	0	3	1172
4	2018-07-04	PFSI42CFCDC	Siravita	CDC	Coffee plantations	42	Pintomyia (Pifanomyia) spinicrassa	3	0	3	1172
4	2018-07-04	PFSI42CFCDC	Siravita	CDC	Coffee plantations	42	Psychodopygus davisi	1	4	5	1172
4	2018-07-04	PFSI42CFCDC	Siravita	CDC	Coffee plantations	42	Pintomyia (Pifanomyia) ovallesi	1	0	1	1172
4	2018-07-04	PFSI42CFCDC	Siravita	CDC	Coffee plantations	42	Pintomyia (Pifanomyia) robusta	1	0	1	1172
4	2018-07-04	PFSI42CFCDC	Siravita	CDC	Coffee plantations	42	Pintomyia (Pifanomyia) robusta	1	0	1	1172
4	2018-07-04	PFSI42CFCDC	Siravita	CDC	Coffee plantations	42	Lutzomyia (Tricholateralis) gomezi	1	0	1	1172
4	2018-07-04	PFSI42CFCDC	Siravita	CDC	Coffee plantations	42	Pintomyia (Pifanomyia) ovallesi	1	0	1	1172
4	2018-07-04	PFSI42CFCDC	Siravita	CDC	Coffee plantations	42	Pintomyia (Pifanomyia) ovallesi	1	0	1	1172
4	2018-07-04	PFS44ACÑCDC	Siravita	CDC	Sugar cane	44A	Pintomyia (Pifanomyia) ovallesi	1	0	1	1156
4	2018-07-04	PFS44ACÑCDC	Siravita	CDC	Sugar cane	44A	Pintomyia (Pifanomyia) spinicrassa	1	0	1	1156
4	2018-07-04	PFCI74INCDC	Cinera	CDC	Intradomicile	74	Pintomyia nuneztovari	1	0	1	1417
4	2018-07-04	PFSI20BCDC	Cinera	CDC	Remnant forest	20	Pintomyia nuneztovari	1	0	1	1344
4	2018-07-04	PFSI20BCDC	Cinera	CDC	Remnant forest	20	Pintomyia nuneztovari	1	0	1	1344
4	2018-07-04	PFSI20BCDC	Cinera	CDC	Remnant forest	20	Trichopygomyia ferroae	1	0	1	1344
5	2018-07-05	PFSIHOBCDC	Siravita	CDC	Remnant forest	HO	Pintomyia (Pifanomyia) ovallesi	1	0	1	1187
5	2018-07-05	PFSIHOBCDC	Siravita	CDC	Remnant forest	HO	Evandromyia (Aldamyia) dubitans	1	0	1	1187
5	2018-07-05	PFSIHOBCDC	Siravita	CDC	Remnant forest	HO	Micropygomyia sp.	1	0	1	1187
5	2018-07-05	PFSIHOBCDC	Siravita	CDC	Remnant forest	HO	Micropygomyia sp.	1	0	1	1187
5	2018-07-05	PFS44ACÑCDC	Siravita	CDC	Sugar cane	44A	Pintomyia (Pifanomyia) ovallesi	1	0	1	1156
5	2018-07-05	PFS44ACÑCDC	Siravita	CDC	Sugar cane	44A	Psychodopygus davisi	1	0	1	1156
5	2018-07-05	PFSI44APACDC	Siravita	CDC	Grassland	44A	Pintomyia (Pifanomyia) spinicrassa	0	2	2	1150
5	2018-07-05	PFSI44APACDC	Siravita	CDC	Grassland	44A	Pintomyia (Pifanomyia) ovallesi	4	1	5	1150
5	2018-07-05	PFSI44APACDC	Siravita	CDC	Grassland	44A	Psychodopygus davisi	1	2	3	1150
5	2018-07-05	PFSI44APACDC	Siravita	CDC	Grassland	44A	Pintomyia (Pifanomyia) ovallesi	1	0	1	1150
5	2018-07-05	PFSI44APACDC	Siravita	CDC	Grassland	44A	Pintomyia (Pifanomyia) ovallesi	1	0	1	1150
5	2018-07-05	PFSI44APACDC	Siravita	CDC	Grassland	44A	Lutzomyia hartmanni	1	0	1	1150
5	2018-07-05	PFSI74CFCDC	Cinera	CDC	Coffee plantations	74	Pintomyia nuneztovari	1	0	1	1419
5	2018-07-05	PFSI74CFCDC	Cinera	CDC	Coffee plantations	74	Pintomyia (Pifanomyia) robusta	0	1	1	1419
5	2018-07-05	PFSI74CFCDC	Cinera	CDC	Coffee plantations	74	Pintomyia (Pifanomyia) spinicrassa	1	0	1	1419
5	2018-07-05	PFCI20CFCDC	Cinera	CDC	Coffee plantations	20	Pintomyia (Pifanomyia) robusta	1	0	1	1367
5	2018-07-05	PFCI85CFCDC	Cinera	CDC	Coffee plantations	85	Psychodopygus davisi	1	0	1	1447
6	2018-07-06	PFCI85CFCDC	Cinera	CDC	Coffee plantations	85	Psychodopygus davisi	1	0	1	1447
6	2018-07-06	PFCI85CFCDC	Cinera	CDC	Coffee plantations	85	Lutzomyia (Tricholateralis) gomezi	2	0	2	1447
6	2018-07-06	PFCI85CFCDC	Cinera	CDC	Coffee plantations	85	Pintomyia (Pifanomyia) spinicrassa	2	0	2	1447
6	2018-07-06	PFCI85CFCDC	Cinera	CDC	Coffee plantations	85	Pintomyia nuneztovari	1	0	1	1447
6	2018-07-06	PFCI85CFCDC	Cinera	CDC	Coffee plantations	85	Pintomyia (Pifanomyia) ovallesi	1	0	1	1447
6	2018-07-06	PFCI20CFCDC	Cinera	CDC	Coffee plantations	20	Lutzomyia (Tricholateralis) gomezi	1	0	1	1367
6	2018-07-06	PFSI42CFCDC	Siravita	CDC	Coffee plantations	42	Psychodopygus davisi	1	1	2	1172
6	2018-07-06	PFSI42CFCDC	Siravita	CDC	Coffee plantations	42	Pintomyia (Pifanomyia) ovallesi	1	0	1	1172
6	2018-07-06	PFSI42CFCDC	Siravita	CDC	Coffee plantations	42	Pintomyia (Pifanomyia) ovallesi	1	0	1	1172
6	2018-07-06	PFSI42CFCDC	Siravita	CDC	Coffee plantations	42	Lutzomyia (Tricholateralis) gomezi	4	2	6	1172
6	2018-07-06	PFSI42CFCDC	Siravita	CDC	Coffee plantations	42	Pintomyia (Pifanomyia) ovallesi	10	0	10	1172
6	2018-07-06	PFSI42CFCDC	Siravita	CDC	Coffee plantations	42	Evandromyia (Aldamyia) dubitans	1	0	1	1172
6	2018-07-06	PFSI42CFCDC	Siravita	CDC	Coffee plantations	42	Pintomyia (Pifanomyia) robusta	1	0	1	1172
6	2018-07-06	PFSI42CFCDC	Siravita	CDC	Coffee plantations	42	Pintomyia (Pifanomyia) spinicrassa	3	0	3	1172
6	2018-07-06	PFCI20CFCDC	Cinera	CDC	Coffee plantations	20	Pintomyia (Pifanomyia) robusta	1	0	1	1367
6	2018-07-06	PFCI20CFCDC	Cinera	CDC	Coffee plantations	20	Evandromyia (Aldamyia) walkeri	0	1	1	1367
6	2018-07-06	PFCI74INCDC	Cinera	CDC	Intradomicile	74	Pintomyia (Pifanomyia) spinicrassa	2	0	2	1417
6	2018-07-06	PFSIHOBCDC	Siravita	CDC	Remnant forest	HO	Pintomyia (Pifanomyia) ovallesi	16	2	18	1187
6	2018-07-06	PFSIHOBCDC	Siravita	CDC	Remnant forest	HO	Psychodopygus davisi	2	17	19	1187
6	2018-07-06	PFSIHOBCDC	Siravita	CDC	Remnant forest	HO	Pintomyia (Pifanomyia) spinicrassa	3	1	4	1187
6	2018-07-06	PFSIHOBCDC	Siravita	CDC	Remnant forest	HO	Pintomyia nuneztovari	0	1	1	1187
6	2018-07-06	PFSIHOBCDC	Siravita	CDC	Remnant forest	HO	Evandromyia (Aldamyia) dubitans	1	0	1	1187
6	2018-07-06	PFSIHOBCDC	Siravita	CDC	Remnant forest	HO	Lutzomyia (Tricholateralis) gomezi	1	0	1	1187
6	2018-07-06	PFSIHOBCDC	Siravita	CDC	Remnant forest	HO	Lutzomyia (Tricholateralis) gomezi	1	0	1	1187
6	2018-07-06	PFSIHOBCDC	Siravita	CDC	Remnant forest	HO	Lutzomyia (Tricholateralis) gomezi	1	0	1	1187
6	2018-07-06	PFSIHOBCDC	Siravita	CDC	Remnant forest	HO	Psychodopygus davisi	1	0	1	1187
6	2018-07-06	PFS44ACÑCDC	Siravita	CDC	Sugar cane	44A	Pintomyia (Pifanomyia) ovallesi	1	0	1	1156
6	2018-07-06	PFS44ACÑCDC	Siravita	CDC	Sugar cane	44A	Pintomyia (Pifanomyia) spinicrassa	1	0	1	1156
6	2018-07-06	PFS44ACÑCDC	Siravita	CDC	Sugar cane	44A	Psychodopygus davisi	1	0	1	1156
6	2018-07-06	PFS44ACÑCDC	Siravita	CDC	Sugar cane	44A	Pintomyia (Pifanomyia) ovallesi	1	0	1	1156
6	2018-07-06	PFS44ACÑCDC	Siravita	CDC	Sugar cane	44A	Lutzomyia (Tricholateralis) gomezi	1	0	1	1156
6	2018-07-06	PFS44ACÑCDC	Siravita	CDC	Sugar cane	44A	Lutzomyia (Tricholateralis) gomezi	1	0	1	1156
6	2018-07-06	PFSI44APACDC	Siravita	CDC	Grassland	44A	Psychodopygus davisi	3	6	9	1150
6	2018-07-06	PFSI44APACDC	Siravita	CDC	Grassland	44A	Lutzomyia (Tricholateralis) gomezi	0	2	2	1150
6	2018-07-06	PFSI44APACDC	Siravita	CDC	Grassland	44A	Pintomyia (Pifanomyia) ovallesi	8	1	9	1150
6	2018-07-06	PFSI44APACDC	Siravita	CDC	Grassland	44A	Pintomyia (Pifanomyia) spinicrassa	1	0	1	1150
6	2018-07-06	PFSI44APACDC	Siravita	CDC	Grassland	44A	Pintomyia (Pifanomyia) robusta	0	1	1	1150
6	2018-07-06	PFSI44APACDC	Siravita	CDC	Grassland	44A	Psychodopygus davisi	1	0	1	1150
6	2018-07-06	PFSI44APACDC	Siravita	CDC	Grassland	44A	Pintomyia (Pifanomyia) robusta	1	0	1	1150
6	2018-07-06	PFSI42CICDC	Siravita	CDC	Citrus crops	42	Psychodopygus davisi	1	0	1	1146
6	2018-07-06	PFSI42CICDC	Siravita	CDC	Citrus crops	42	Psychodopygus davisi	1	0	1	1146
6	2018-07-06	PFSI42CICDC	Siravita	CDC	Citrus crops	42	Evandromyia (Aldamyia) dubitans	1	0	1	1146
6	2018-07-06	PFSIHOCICDC	Siravita	CDC	Citrus crops	HO	Psychodopygus davisi	1	0	1	1103
6	2018-07-06	PFSI42BCDC	Siravita	CDC	Remnant forest	42	Psychodopygus davisi	0	1	1	1136
6	2018-07-06	PFSI42INCDC	Siravita	CDC	Intradomicile	42	Pintomyia (Pifanomyia) spinicrassa	1	0	1	1140
6	2018-07-06	PFSI42INCDC	Siravita	CDC	Intradomicile	42	Psychodopygus davisi	1	0	1	1140
3	2018-07-06	PFSI20CFSH	Cinera	Shannon	Coffee plantations	20	Pintomyia (Pifanomyia) spinicrassa	13	0	13	1351
3	2018-07-06	PFSI20CFSH	Cinera	Shannon	Coffee plantations	20	Pintomyia nuneztovari	1	0	1	1351
3	2018-07-06	PFSI20CFSH	Cinera	Shannon	Coffee plantations	20	Lutzomyia (Tricholateralis) gomezi	7	0	7	1351
3	2018-07-06	PFSI20CFSH	Cinera	Shannon	Coffee plantations	20	Psathyromyia (Psathyromyia) shannoni	3	2	5	1351
3	2018-07-06	PFSI20CFSH	Cinera	Shannon	Coffee plantations	20	Pintomyia (Pifanomyia) pia	2	0	2	1351
3	2018-07-06	PFSI42PESH	Siravita	Shannon	Peridomicile	42	Lutzomyia (Tricholateralis) gomezi	17	2	19	1136
3	2018-07-06	PFSI42PESH	Siravita	Shannon	Peridomicile	42	Pintomyia (Pifanomyia) robusta	1	0	1	1136
3	2018-07-06	PFSI42PESH	Siravita	Shannon	Peridomicile	42	Pintomyia (Pifanomyia) ovallesi	8	0	8	1136
3	2018-07-06	PFSI42PESH	Siravita	Shannon	Peridomicile	42	Pintomyia (Pifanomyia) spinicrassa	21	0	21	1136
3	2018-07-06	PFSI42PESH	Siravita	Shannon	Peridomicile	42	Pintomyia (Pifanomyia) spinicrassa	1	0	1	1136
3	2018-07-06	PFSI114BSH	Cinera	Shannon	Remnant forest	114	Psathyromyia (Psathyromyia) shannoni	18	6	24	1111
3	2018-07-06	PFSI114BSH	Cinera	Shannon	Remnant forest	114	Lutzomyia (Tricholateralis) gomezi	66	4	70	1111
3	2018-07-06	PFSI114BSH	Cinera	Shannon	Remnant forest	114	Pintomyia (Pifanomyia) spinicrassa	6	0	6	1111
3	2018-07-06	PFSI114BSH	Cinera	Shannon	Remnant forest	114	Psychodopygus davisi	4	2	6	1111
3	2018-07-06	PFSI114BSH	Cinera	Shannon	Remnant forest	114	Pintomyia (Pifanomyia) robusta	4	0	4	1111
3	2018-07-06	PFSI114BSH	Cinera	Shannon	Remnant forest	114	Pintomyia (Pifanomyia) ovallesi	2	0	2	1111
3	2018-07-06	PFSI114BSH	Cinera	Shannon	Remnant forest	114	Pintomyia nuneztovari	2	0	2	1111
7	2018-07-23	PFCI85CFCDC	Cinera	CDC	Coffee plantations	85	Pintomyia (Pifanomyia) spinicrassa	0	1	1	1447
7	2018-07-23	PFCI85CFCDC	Cinera	CDC	Coffee plantations	85	Pintomyia nuneztovari	1	0	1	1447
7	2018-07-23	PFCI85CFCDC	Cinera	CDC	Coffee plantations	85	Pintomyia (Pifanomyia) robusta	1	0	1	1447
7	2018-07-23	PFSI42CFCDC	Siravita	CDC	Coffee plantations	42	Pintomyia (Pifanomyia) spinicrassa	0	1	1	1172
7	2018-07-23	PFSI42CFCDC	Siravita	CDC	Coffee plantations	42	Lutzomyia (Tricholateralis) gomezi	0	1	1	1172
7	2018-07-23	PFSI42CFCDC	Siravita	CDC	Coffee plantations	42	Psychodopygus davisi	1	0	1	1172
7	2018-07-23	PFSI42CFCDC	Siravita	CDC	Coffee plantations	42	Psychodopygus davisi	1	0	1	1172
7	2018-07-23	PFSI42CFCDC	Siravita	CDC	Coffee plantations	42	Pintomyia (Pifanomyia) ovallesi	1	0	1	1172
7	2018-07-23	PFSI42CFCDC	Siravita	CDC	Coffee plantations	42	Pintomyia (Pifanomyia) robusta	1	0	1	1172
7	2018-07-23	PFSI42BCDC	Siravita	CDC	Remnant forest	42	Psychodopygus davisi	1	0	1	1136
7	2018-07-23	PFSI42BCDC	Siravita	CDC	Remnant forest	42	Lutzomyia (Tricholateralis) gomezi	1	0	1	1136
7	2018-07-23	PFS44ACÑCDC	Siravita	CDC	Sugar cane	44A	Lutzomyia hartmanni	1	0	1	1150
7	2018-07-23	PFSIHOCICDC	Siravita	CDC	Citrus crops	HO	Psychodopygus davisi	1	0	1	1187
8	2018-07-24	PFSI44APACDC	Siravita	CDC	Grassland	44A	Pintomyia (Pifanomyia) ovallesi	12	2	14	1150
8	2018-07-24	PFSI44APACDC	Siravita	CDC	Grassland	44A	Pintomyia (Pifanomyia) spinicrassa	1	5	6	1150
8	2018-07-24	PFSI44APACDC	Siravita	CDC	Grassland	44A	Psychodopygus davisi	8	7	15	1150
8	2018-07-24	PFSI44APACDC	Siravita	CDC	Grassland	44A	Pintomyia (Pifanomyia) robusta	1	0	1	1150
8	2018-07-24	PFSI44APACDC	Siravita	CDC	Grassland	44A	Evandromyia (Aldamyia) walkeri	0	1	1	1150
8	2018-07-24	PFSI44APACDC	Siravita	CDC	Grassland	44A	Psathyromyia (Psathyromyia) shannoni	1	0	1	1150
8	2018-07-24	PFSIHOBCDC	Siravita	CDC	Remnant forest	HO	Psychodopygus davisi	2	0	2	1187
8	2018-07-24	PFSIHOBCDC	Siravita	CDC	Remnant forest	HO	Evandromyia (Aldamyia) dubitans	1	0	1	1187
8	2018-07-24	PFSI42BCDC	Siravita	CDC	Remnant forest	42	Pintomyia (Pifanomyia) ovallesi	1	0	1	1136
8	2018-07-24	PFSI42CFCDC	Siravita	CDC	Coffee plantations	42	Psychodopygus davisi	4	2	6	1172
8	2018-07-24	PFSI42CFCDC	Siravita	CDC	Coffee plantations	42	Evandromyia (Aldamyia) dubitans	1	0	1	1172
8	2018-07-24	PFSI42CFCDC	Siravita	CDC	Coffee plantations	42	Pintomyia (Pifanomyia) ovallesi	1	0	1	1172
8	2018-07-24	PFSI42CFCDC	Siravita	CDC	Coffee plantations	42	Pintomyia (Pifanomyia) spinicrassa	0	2	2	1172
8	2018-07-24	PFSI42CFCDC	Siravita	CDC	Coffee plantations	42	Lutzomyia (Tricholateralis) gomezi	0	1	1	1172
8	2018-07-24	PFSI42CFCDC	Siravita	CDC	Coffee plantations	42	Pintomyia (Pifanomyia) robusta	1	0	1	1172
8	2018-07-24	PFSI42CFCDC	Siravita	CDC	Coffee plantations	42	Evandromyia (Aldamyia) walkeri	0	1	1	1172
8	2018-07-24	PFSI42INCDC	Siravita	CDC	Intradomicile	42	Lutzomyia (Tricholateralis) gomezi	1	0	1	1140
8	2018-07-24	PFSI42INCDC	Siravita	CDC	Intradomicile	42	Pintomyia (Pifanomyia) spinicrassa	1	0	1	1140
8	2018-07-24	PFCI74INCDC	Cinera	CDC	Intradomicile	74	Pintomyia (Pifanomyia) robusta	0	1	1	1417
8	2018-07-24	PFSI114BCDC	Cinera	CDC	Remnant forest	114	Psychodopygus davisi	7	3	10	1113
8	2018-07-24	PFSI114BCDC	Cinera	CDC	Remnant forest	114	Lutzomyia (Helcocyrtomyia) erwindonaldoi	0	1	1	1113
8	2018-07-24	PFSI114BCDC	Cinera	CDC	Remnant forest	114	Pintomyia (Pifanomyia) ovallesi	1	0	1	1113
8	2018-07-24	PFSI114BCDC	Cinera	CDC	Remnant forest	114	Lutzomyia (Tricholateralis) gomezi	1	0	1	1113
8	2018-07-24	PFCI114BCDC	Cinera	CDC	Remnant forest	114	Lutzomyia (Tricholateralis) gomezi	1	0	1	1113
8	2018-07-24	PFCI114BCDC	Cinera	CDC	Remnant forest	114	Lutzomyia (Tricholateralis) gomezi	1	0	1	1113
8	2018-07-24	PFSI74CFCDC	Cinera	CDC	Coffee plantations	74	Psychodopygus davisi	1	0	1	1419
8	2018-07-24	PFSI42INCDC	Siravita	CDC	Intradomicile	42	Pintomyia (Pifanomyia) ovallesi	1	0	1	1140
8	2018-07-24	PFSI42INCDC	Siravita	CDC	Intradomicile	42	Pintomyia (Pifanomyia) spinicrassa	1	0	1	1140
8	2018-07-24	PFSI42INCDC	Siravita	CDC	Intradomicile	42	Micropygomyia sp.	1	0	1	1140
9	2018-07-25	PFSI42CFCDC	Siravita	CDC	Coffee plantations	42	Pintomyia (Pifanomyia) spinicrassa	2	0	2	1172
9	2018-07-25	PFSI42CFCDC	Siravita	CDC	Coffee plantations	42	Pintomyia (Pifanomyia) ovallesi	10	4	14	1172
9	2018-07-25	PFSI42CFCDC	Siravita	CDC	Coffee plantations	42	Pintomyia (Pifanomyia) robusta	1	1	2	1172
9	2018-07-25	PFSI42CFCDC	Siravita	CDC	Coffee plantations	42	Psychodopygus davisi	0	1	1	1172
9	2018-07-25	PFSI42CICDC	Siravita	CDC	Citrus crops	42	Pintomyia (Pifanomyia) spinicrassa	7	1	8	1146
9	2018-07-25	PFSI42CICDC	Siravita	CDC	Citrus crops	42	Evandromyia (Aldamyia) dubitans	2	1	3	1146
9	2018-07-25	PFSI42CICDC	Siravita	CDC	Citrus crops	42	Pintomyia (Pifanomyia) ovallesi	7	2	9	1146
9	2018-07-25	PFSI42CICDC	Siravita	CDC	Citrus crops	42	Psychodopygus davisi	8	1	9	1146
9	2018-07-25	PFSI42CICDC	Siravita	CDC	Citrus crops	42	Trichopygomyia ferroae	0	1	1	1146
9	2018-07-25	PFSI42CICDC	Siravita	CDC	Citrus crops	42	Pintomyia (Pifanomyia) robusta	0	1	1	1146
9	2018-07-25	PFSI42CICDC	Siravita	CDC	Citrus crops	42	Pintomyia (Pifanomyia) spinicrassa	1	0	1	1146
9	2018-07-25	PFSI44APACDC	Siravita	CDC	Grassland	44A	Psychodopygus davisi	30	5	35	1150
9	2018-07-25	PFSI44APACDC	Siravita	CDC	Grassland	44A	Pintomyia (Pifanomyia) ovallesi	3	6	9	1150
9	2018-07-25	PFSI44APACDC	Siravita	CDC	Grassland	44A	Lutzomyia (Tricholateralis) gomezi	1	2	3	1150
9	2018-07-25	PFSI44APACDC	Siravita	CDC	Grassland	44A	Pintomyia (Pifanomyia) spinicrassa	2	0	2	1150
9	2018-07-25	PFSI44APACDC	Siravita	CDC	Grassland	44A	Evandromyia (Aldamyia) dubitans	1	1	2	1150
9	2018-07-25	PFSI44APACDC	Siravita	CDC	Grassland	44A	Pintomyia (Pifanomyia) robusta	0	1	1	1150
9	2018-07-25	PFSI44APACDC	Siravita	CDC	Grassland	44A	Lutzomyia (Tricholateralis) gomezi	1	0	1	1150
9	2018-07-25	PFSI44APACDC	Siravita	CDC	Grassland	44A	Lutzomyia (Tricholateralis) gomezi	1	0	1	1150
9	2018-07-25	PFSI44APACDC	Siravita	CDC	Grassland	44A	Lutzomyia (Tricholateralis) gomezi	1	0	1	1150
9	2018-07-25	PFSIHOBCDC	Siravita	CDC	Remnant forest	HO	Psychodopygus davisi	10	5	15	1187
9	2018-07-25	PFSIHOBCDC	Siravita	CDC	Remnant forest	HO	Pintomyia (Pifanomyia) ovallesi	3	6	9	1187
9	2018-07-25	PFSIHOBCDC	Siravita	CDC	Remnant forest	HO	Lutzomyia (Tricholateralis) gomezi	1	2	3	1187
9	2018-07-25	PFSIHOBCDC	Siravita	CDC	Remnant forest	HO	Evandromyia (Aldamyia) dubitans	1	0	1	1187
9	2018-07-25	PFSIHOBCDC	Siravita	CDC	Remnant forest	HO	Pintomyia (Pifanomyia) robusta	0	1	1	1187
9	2018-07-25	PFSIHOBCDC	Siravita	CDC	Remnant forest	HO	Pintomyia (Pifanomyia) spinicrassa	1	0	1	1187
9	2018-07-25	PFSIHOBCDC	Siravita	CDC	Remnant forest	HO	Psychodopygus davisi	1	0	1	1187
9	2018-07-25	PFSIHOBCDC	Siravita	CDC	Remnant forest	HO	Psychodopygus davisi	1	0	1	1187
9	2018-07-25	PFSIHOBCDC	Siravita	CDC	Remnant forest	HO	Pintomyia (Pifanomyia) ovallesi	1	0	1	1187
9	2018-07-25	PFSIHOBCDC	Siravita	CDC	Remnant forest	HO	Pintomyia (Pifanomyia) ovallesi	1	0	1	1187
9	2018-07-25	PFSI42BCDC	Siravita	CDC	Remnant forest	42	Evandromyia (Aldamyia) walkeri	1	0	1	1136
9	2018-07-25	PFSI44ABCDC	Siravita	CDC	Remnant forest	44A	Psychodopygus davisi	1	0	1	1178
9	2018-07-25	PFCI74INCDC	Cinera	CDC	Intradomicile	74	Pintomyia nuneztovari	2	0	2	1417
9	2018-07-25	PFCI74INCDC	Cinera	CDC	Intradomicile	74	Pintomyia (Pifanomyia) robusta	0	1	1	1417
9	2018-07-25	PFCI74INCDC	Cinera	CDC	Intradomicile	74	Lutzomyia (Tricholateralis) gomezi	0	1	1	1417
9	2018-07-25	PFCI85CFCDC	Cinera	CDC	Coffee plantations	85	Pintomyia (Pifanomyia) spinicrassa	1	0	1	1447
9	2018-07-25	PFCI20CFCDC	Cinera	CDC	Coffee plantations	20	Psychodopygus davisi	0	1	1	1367
9	2018-07-25	PFCI20CFCDC	Cinera	CDC	Coffee plantations	20	Psychodopygus davisi	3	2	5	1367
9	2018-07-25	PFCI20CFCDC	Cinera	CDC	Coffee plantations	20	Lutzomyia (Tricholateralis) gomezi	1	0	1	1367
9	2018-07-25	PFCI95CFCDC	Cinera	CDC	Coffee plantations	95	Pintomyia (Pifanomyia) robusta	1	0	1	1395
9	2018-07-25	PFSI114BCDC	Cinera	CDC	Remnant forest	114	Psychodopygus davisi	13	2	15	1113
9	2018-07-25	PFSI114BCDC	Cinera	CDC	Remnant forest	114	Pintomyia (Pifanomyia) robusta	1	0	1	1113
9	2018-07-25	PFSI114BCDC	Cinera	CDC	Remnant forest	114	Psathyromyia (Psathyromyia) shannoni	0	1	1	1113
9	2018-07-25	PFCI91CÑCDC	Cinera	CDC	Sugar cane	91	Psychodopygus davisi	1	0	1	1395
9	2018-07-25	PFSI114BCDC	Cinera	CDC	Remnant forest	114	Pintomyia (Pifanomyia) ovallesi	3	0	3	1113
4	2018-07-25	PFSI42PESH	Siravita	Shannon	Peridomicile	42	Pintomyia (Pifanomyia) spinicrassa	3	0	3	1136
4	2018-07-25	PFSI42PESH	Siravita	Shannon	Peridomicile	42	Lutzomyia (Tricholateralis) gomezi	3	0	3	1136
4	2018-07-25	PFSI42PESH	Siravita	Shannon	Peridomicile	42	Pintomyia (Pifanomyia) ovallesi	1	0	1	1136
4	2018-07-25	PFSI42PESH	Siravita	Shannon	Peridomicile	42	Lutzomyia (Helcocyrtomyia) erwindonaldoi	1	0	1	1136
4	2018-07-25	PFSI42PESH	Siravita	Shannon	Peridomicile	42	Trichopygomyia ferroae	1	0	1	1136
10	2018-09-07	PFSI44ABCDC	Siravita	CDC	Remnant forest	44A	Trichopygomyia ferroae	1	0	1	1178
10	2018-09-07	PFSI44ABCDC	Siravita	CDC	Remnant forest	44A	Pintomyia (Pifanomyia) spinicrassa	0	1	1	1178
10	2018-09-07	PFS44ACÑCDC	Siravita	CDC	Sugar cane	44A	Pintomyia (Pifanomyia) spinicrassa	1	1	2	1156
10	2018-09-07	PFS44ACÑCDC	Siravita	CDC	Sugar cane	44A	Pintomyia (Pifanomyia) ovallesi	11	0	11	1156
10	2018-09-07	PFS44ACÑCDC	Siravita	CDC	Sugar cane	44A	Lutzomyia (Helcocyrtomyia) erwindonaldoi	0	1	1	1156
10	2018-09-07	PFS44ACÑCDC	Siravita	CDC	Sugar cane	44A	Psychodopygus davisi	2	2	4	1156
10	2018-09-07	PFS44ACÑCDC	Siravita	CDC	Sugar cane	44A	Pintomyia (Pifanomyia) ovallesi	1	0	1	1156
10	2018-09-07	PFS44ACÑCDC	Siravita	CDC	Sugar cane	44A	Lutzomyia (Tricholateralis) gomezi	1	0	1	1156
10	2018-09-07	PFS44ACÑCDC	Siravita	CDC	Sugar cane	44A	Pintomyia (Pifanomyia) ovallesi	1	0	1	1156
10	2018-09-07	PFS44ACÑCDC	Siravita	CDC	Sugar cane	44A	Psychodopygus davisi	1	0	1	1156
10	2018-09-07	PFS44ACÑCDC	Siravita	CDC	Sugar cane	44A	Pintomyia (Pifanomyia) ovallesi	1	0	1	1156
10	2018-09-07	PFS44ACÑCDC	Siravita	CDC	Sugar cane	44A	Pintomyia (Pifanomyia) ovallesi	1	0	1	1156
10	2018-09-07	PFSI42INCDC	Siravita	CDC	Intradomicile	42	Lutzomyia (Tricholateralis) gomezi	1	0	1	1172
10	2018-09-07	PFSI42CFCDC	Siravita	CDC	Coffee plantations	42	Pintomyia (Pifanomyia) spinicrassa	1	3	4	1172
10	2018-09-07	PFSI44APACDC	Siravita	CDC	Grassland	44A	Pintomyia (Pifanomyia) spinicrassa	1	2	3	1150
10	2018-09-07	PFSI44APACDC	Siravita	CDC	Grassland	44A	Pintomyia (Pifanomyia) ovallesi	7	18	25	1150
10	2018-09-07	PFSI44APACDC	Siravita	CDC	Grassland	44A	Psychodopygus davisi	3	0	3	1150
10	2018-09-07	PFSI44APACDC	Siravita	CDC	Grassland	44A	Lutzomyia (Tricholateralis) gomezi	0	1	1	1150
10	2018-09-07	PFSI44APACDC	Siravita	CDC	Grassland	44A	Evandromyia (Aldamyia) dubitans	1	0	1	1150
10	2018-09-07	PFSI44APACDC	Siravita	CDC	Grassland	44A	Pintomyia (Pifanomyia) ovallesi	1	0	1	1150
10	2018-09-07	PFSI44APACDC	Siravita	CDC	Grassland	44A	Pintomyia (Pifanomyia) ovallesi	1	0	1	1150
10	2018-09-07	PFSI44APACDC	Siravita	CDC	Grassland	44A	Pintomyia (Pifanomyia) ovallesi	1	0	1	1150
10	2018-09-07	PFSI44APACDC	Siravita	CDC	Grassland	44A	Pintomyia (Pifanomyia) ovallesi	1	0	1	1150
10	2018-09-07	PFSI44APACDC	Siravita	CDC	Grassland	44A	Pintomyia (Pifanomyia) ovallesi	1	0	1	1150
10	2018-09-07	PFSI44APACDC	Siravita	CDC	Grassland	44A	Pintomyia (Pifanomyia) ovallesi	1	0	1	1150
10	2018-09-07	PFSI44APACDC	Siravita	CDC	Grassland	44A	Lutzomyia hartmanni	1	0	1	1150
10	2018-09-07	PFSIHOCICDC	Siravita	CDC	Citrus crops	HO	Lutzomyia (Tricholateralis) gomezi	0	1	1	1103
10	2018-09-07	PFSIHOCICDC	Siravita	CDC	Citrus crops	HO	Pintomyia (Pifanomyia) ovallesi	1	0	1	1103
10	2018-09-07	PFSIHOCICDC	Siravita	CDC	Citrus crops	HO	Pintomyia (Pifanomyia) spinicrassa	1	0	1	1103
10	2018-09-07	PFSIHOBCDC	Siravita	CDC	Remnant forest	HO	Pintomyia (Pifanomyia) spinicrassa	0	1	1	1187
10	2018-09-07	PFCI74BCDC	Cinera	CDC	Remnant forest	74	Pintomyia (Pifanomyia) spinicrassa	1	1	2	1426
10	2018-09-07	PFCI91CÑCDC	Cinera	CDC	Sugar cane	91	Pintomyia (Pifanomyia) spinicrassa	0	1	1	1395
10	2018-09-07	PFCI91CÑCDC	Cinera	CDC	Sugar cane	91	Lutzomyia (Tricholateralis) gomezi	3	0	3	1395
10	2018-09-07	PFCI91CÑCDC	Cinera	CDC	Sugar cane	91	Pintomyia nuneztovari	1	0	1	1395
10	2018-09-07	PFCI95CÑCDC	Cinera	CDC	Sugar cane	95	Lutzomyia (Tricholateralis) gomezi	1	0	1	1395
10	2018-09-07	PFCI95CÑCDC	Cinera	CDC	Sugar cane	95	Pintomyia (Pifanomyia) spinicrassa	1	0	1	1395
10	2018-09-07	PFCI95CÑCDC	Cinera	CDC	Sugar cane	95	Pintomyia (Pifanomyia) spinicrassa	1	0	1	1395
10	2018-09-07	PFCI74PCDC	Cinera	CDC	Grassland	74	Pintomyia nuneztovari	2	0	2	1438
10	2018-09-07	PFCI74PCDC	Cinera	CDC	Grassland	74	Pintomyia (Pifanomyia) spinicrassa	0	1	1	1438
10	2018-09-07	PFCI114CFCDC	Cinera	CDC	Coffee plantations	114	Lutzomyia (Tricholateralis) gomezi	1	0	1	1113
10	2018-09-07	PFCI85CFCDC	Cinera	CDC	Coffee plantations	85	Pintomyia (Pifanomyia) robusta	0	1	1	1447
10	2018-09-07	PFCI74INCDC	Cinera	CDC	Intradomicile	74	Pintomyia (Pifanomyia) spinicrassa	0	1	1	1417
10	2018-09-07	PFSI114BCDC	Cinera	CDC	Remnant forest	114	Psychodopygus davisi	1	1	2	1113
11	2018-09-08	PFSI44APACDC	Siravita	CDC	Grassland	44A	Pintomyia (Pifanomyia) ovallesi	15	2	17	1150
11	2018-09-08	PFSI44APACDC	Siravita	CDC	Grassland	44A	Pintomyia (Pifanomyia) robusta	0	1	1	1150
11	2018-09-08	PFSI44APACDC	Siravita	CDC	Grassland	44A	Pintomyia (Pifanomyia) spinicrassa	1	1	2	1150
11	2018-09-08	PFSI44APACDC	Siravita	CDC	Grassland	44A	Lutzomyia (Tricholateralis) gomezi	1	0	1	1150
11	2018-09-08	PFSI44APACDC	Siravita	CDC	Grassland	44A	Pintomyia (Pifanomyia) ovallesi	1	0	1	1150
11	2018-09-08	PFSI44APACDC	Siravita	CDC	Grassland	44A	Pintomyia (Pifanomyia) ovallesi	1	0	1	1150
11	2018-09-08	PFSI44APACDC	Siravita	CDC	Grassland	44A	Pintomyia (Pifanomyia) ovallesi	1	0	1	1150
11	2018-09-08	PFSI42CFCDC	Siravita	CDC	Coffee plantations	42	Pintomyia (Pifanomyia) ovallesi	13	0	13	1172
11	2018-09-08	PFSI42CFCDC	Siravita	CDC	Coffee plantations	42	Pintomyia nuneztovari	1	0	1	1172
11	2018-09-08	PFSI42CFCDC	Siravita	CDC	Coffee plantations	42	Psychodopygus davisi	0	1	1	1172
11	2018-09-08	PFSI42CFCDC	Siravita	CDC	Coffee plantations	42	Lutzomyia (Lutzomyia) lichyi	1	0	1	1172
11	2018-09-08	PFSI42CFCDC	Siravita	CDC	Coffee plantations	42	Pintomyia (Pifanomyia) spinicrassa	1	0	1	1172
11	2018-09-08	PFSIHOCICDC	Siravita	CDC	Citrus crops	HO	Lutzomyia (Tricholateralis) gomezi	2	0	2	1103
11	2018-09-08	PFSIHOCICDC	Siravita	CDC	Citrus crops	HO	Pintomyia (Pifanomyia) ovallesi	0	3	3	1103
11	2018-09-08	PFSIHOCICDC	Siravita	CDC	Citrus crops	HO	Lutzomyia (Tricholateralis) gomezi	1	0	1	1103
11	2018-09-08	PFSIHOCICDC	Siravita	CDC	Citrus crops	HO	Lutzomyia (Tricholateralis) gomezi	1	0	1	1103
11	2018-09-08	PFSI44ABCDC	Siravita	CDC	Remnant forest	44A	Evandromyia (Aldamyia) walkeri	0	2	2	1178
11	2018-09-08	PFSI44ABCDC	Siravita	CDC	Remnant forest	44A	Pintomyia (Pifanomyia) ovallesi	3	1	4	1178
11	2018-09-08	PFSI44ABCDC	Siravita	CDC	Remnant forest	44A	Pintomyia (Pifanomyia) spinicrassa	2	0	2	1178
11	2018-09-08	PFSI44ABCDC	Siravita	CDC	Remnant forest	44A	Psychodopygus davisi	0	2	2	1178
11	2018-09-08	PFSI44ABCDC	Siravita	CDC	Remnant forest	44A	Psychodopygus davisi	1	0	1	1178
11	2018-09-08	PFSI44ABCDC	Siravita	CDC	Remnant forest	44A	Psychodopygus davisi	1	0	1	1178
11	2018-09-08	PFSIHOBCDC	Siravita	CDC	Remnant forest	HO	Psychodopygus davisi	2	7	9	1187
11	2018-09-08	PFSIHOBCDC	Siravita	CDC	Remnant forest	HO	Pintomyia (Pifanomyia) ovallesi	13	3	16	1187
11	2018-09-08	PFSIHOBCDC	Siravita	CDC	Remnant forest	HO	Lutzomyia (Tricholateralis) gomezi	1	1	2	1187
11	2018-09-08	PFSIHOBCDC	Siravita	CDC	Remnant forest	HO	Pintomyia (Pifanomyia) ovallesi	1	0	1	1187
11	2018-09-08	PFSIHOBCDC	Siravita	CDC	Remnant forest	HO	Pintomyia (Pifanomyia) ovallesi	1	0	1	1187
11	2018-09-08	PFSI42BCDC	Siravita	CDC	Remnant forest	42	Pintomyia (Pifanomyia) ovallesi	0	1	1	1136
11	2018-09-08	PFS44ACÑCDC	Siravita	CDC	Sugar cane	44A	Pintomyia (Pifanomyia) ovallesi	26	0	26	1156
11	2018-09-08	PFS44ACÑCDC	Siravita	CDC	Sugar cane	44A	Evandromyia (Aldamyia) dubitans	3	6	9	1156
11	2018-09-08	PFS44ACÑCDC	Siravita	CDC	Sugar cane	44A	Lutzomyia (Tricholateralis) gomezi	1	4	5	1156
11	2018-09-08	PFS44ACÑCDC	Siravita	CDC	Sugar cane	44A	Psychodopygus davisi	1	2	3	1156
11	2018-09-08	PFS44ACÑCDC	Siravita	CDC	Sugar cane	44A	Evandromyia (Aldamyia) walkeri	0	3	3	1156
11	2018-09-08	PFS44ACÑCDC	Siravita	CDC	Sugar cane	44A	Pintomyia (Pifanomyia) spinicrassa	0	1	1	1156
11	2018-09-08	PFS44ACÑCDC	Siravita	CDC	Sugar cane	44A	Pintomyia (Pifanomyia) ovallesi	1	0	1	1156
11	2018-09-08	PFS44ACÑCDC	Siravita	CDC	Sugar cane	44A	Evandromyia (Aldamyia) walkeri	1	0	1	1156
11	2018-09-08	PFS44ACÑCDC	Siravita	CDC	Sugar cane	44A	Lutzomyia (Tricholateralis) gomezi	1	0	1	1156
11	2018-09-08	PFS44ACÑCDC	Siravita	CDC	Sugar cane	44A	Evandromyia (Aldamyia) walkeri	1	0	1	1156
11	2018-09-08	PFS44ACÑCDC	Siravita	CDC	Sugar cane	44A	Pintomyia (Pifanomyia) ovallesi	1	0	1	1156
11	2018-09-08	PFS44ACÑCDC	Siravita	CDC	Sugar cane	44A	Pintomyia (Pifanomyia) ovallesi	1	0	1	1156
11	2018-09-08	PFS44ACÑCDC	Siravita	CDC	Sugar cane	44A	Pintomyia (Pifanomyia) ovallesi	1	0	1	1156
11	2018-09-08	PFS44ACÑCDC	Siravita	CDC	Sugar cane	44A	Pintomyia (Pifanomyia) ovallesi	1	0	1	1156
11	2018-09-08	PFS44ACÑCDC	Siravita	CDC	Sugar cane	44A	Evandromyia (Aldamyia) walkeri	1	0	1	1156
11	2018-09-08	PFS44ACÑCDC	Siravita	CDC	Sugar cane	44A	Evandromyia (Aldamyia) walkeri	1	0	1	1156
11	2018-09-08	PFS44ACÑCDC	Siravita	CDC	Sugar cane	44A	Pintomyia (Pifanomyia) ovallesi	1	0	1	1156
11	2018-09-08	PFS44ACÑCDC	Siravita	CDC	Sugar cane	44A	Pintomyia (Pifanomyia) spinicrassa	1	0	1	1156
11	2018-09-08	PFS44ACÑCDC	Siravita	CDC	Sugar cane	44A	Evandromyia (Aldamyia) walkeri	1	0	1	1156
11	2018-09-08	PFS44ACÑCDC	Siravita	CDC	Sugar cane	44A	Evandromyia (Aldamyia) walkeri	1	0	1	1156
11	2018-09-08	PFS44ACÑCDC	Siravita	CDC	Sugar cane	44A	Pintomyia (Pifanomyia) ovallesi	1	0	1	1156
11	2018-09-08	PFS44ACÑCDC	Siravita	CDC	Sugar cane	44A	Pintomyia (Pifanomyia) ovallesi	1	0	1	1156
11	2018-09-08	PFS44ACÑCDC	Siravita	CDC	Sugar cane	44A	Pintomyia (Pifanomyia) ovallesi	1	0	1	1156
11	2018-09-08	PFS44ACÑCDC	Siravita	CDC	Sugar cane	44A	Lutzomyia (Tricholateralis) gomezi	1	0	1	1156
11	2018-09-08	PFS44ACÑCDC	Siravita	CDC	Sugar cane	44A	Lutzomyia (Tricholateralis) gomezi	1	0	1	1156
11	2018-09-08	PFS44ACÑCDC	Siravita	CDC	Sugar cane	44A	Lutzomyia (Tricholateralis) gomezi	1	0	1	1156
11	2018-09-08	PFS44ACÑCDC	Siravita	CDC	Sugar cane	44A	Pintomyia (Pifanomyia) ovallesi	1	0	1	1156
11	2018-09-08	PFS44ACÑCDC	Siravita	CDC	Sugar cane	44A	Evandromyia (Aldamyia) walkeri	1	0	1	1156
11	2018-09-08	PFS44ACÑCDC	Siravita	CDC	Sugar cane	44A	Pintomyia (Pifanomyia) ovallesi	1	0	1	1156
11	2018-09-08	PFS44ACÑCDC	Siravita	CDC	Sugar cane	44A	Lutzomyia (Tricholateralis) gomezi	1	0	1	1156
11	2018-09-08	PFS44ACÑCDC	Siravita	CDC	Sugar cane	44A	No identificable	1	0	1	1156
11	2018-09-08	PFS44ACÑCDC	Siravita	CDC	Sugar cane	44A	Evandromyia (Aldamyia) walkeri	1	0	1	1156
11	2018-09-08	PFS44ACÑCDC	Siravita	CDC	Sugar cane	44A	Evandromyia (Aldamyia) walkeri	1	0	1	1156
11	2018-09-08	PFS44ACÑCDC	Siravita	CDC	Sugar cane	44A	Pintomyia (Pifanomyia) ovallesi	1	0	1	1156
11	2018-09-08	PFS44ACÑCDC	Siravita	CDC	Sugar cane	44A	Evandromyia (Aldamyia) walkeri	1	0	1	1156
11	2018-09-08	PFS44ACÑCDC	Siravita	CDC	Sugar cane	44A	Pintomyia (Pifanomyia) ovallesi	1	0	1	1156
11	2018-09-08	PFS44ACÑCDC	Siravita	CDC	Sugar cane	44A	Pintomyia (Pifanomyia) ovallesi	1	0	1	1156
11	2018-09-08	PFS44ACÑCDC	Siravita	CDC	Sugar cane	44A	Lutzomyia hartmanni	1	0	1	1156
11	2018-09-08	PFS44ACÑCDC	Cinera	CDC	Sugar cane	95	Lutzomyia (Tricholateralis) gomezi	2	0	2	1395
11	2018-09-08	PFCI95CÑCDC	Cinera	CDC	Sugar cane	95	Lutzomyia (Tricholateralis) gomezi	1	0	1	1395
11	2018-09-08	PFCI85CFCDC	Cinera	CDC	Coffee plantations	85	Lutzomyia (Tricholateralis) gomezi	2	0	2	1447
11	2018-09-08	PFCI85CFCDC	Cinera	CDC	Coffee plantations	85	Pintomyia nuneztovari	1	0	1	1447
11	2018-09-08	PFCI114CFCDC	Cinera	CDC	Coffee plantations	114	Lutzomyia (Tricholateralis) gomezi	2	2	4	1113
11	2018-09-08	PFCI114CFCDC	Cinera	CDC	Coffee plantations	114	Pintomyia (Pifanomyia) ovallesi	1	0	1	1113
11	2018-09-08	PFCI114CFCDC	Cinera	CDC	Coffee plantations	114	Evandromyia (Aldamyia) walkeri	0	1	1	1113
11	2018-09-08	PFCI114CFCDC	Cinera	CDC	Coffee plantations	114	Lutzomyia (Helcocyrtomyia) erwindonaldoi	0	1	1	1113
11	2018-09-08	PFCI114CFCDC	Cinera	CDC	Coffee plantations	114	Evandromyia (Aldamyia) dubitans	0	1	1	1113
11	2018-09-08	PFCI114CFCDC	Cinera	CDC	Coffee plantations	114	Pintomyia (Pifanomyia) spinicrassa	1	0	1	1113
11	2018-09-08	PFCI114CFCDC	Cinera	CDC	Coffee plantations	114	Pintomyia (Pifanomyia) ovallesi	1	0	1	1113
11	2018-09-08	PFSI114BCDC	Cinera	CDC	Remnant forest	114	Psychodopygus davisi	9	3	12	1113
11	2018-09-08	PFSI114BCDC	Cinera	CDC	Remnant forest	114	Pintomyia (Pifanomyia) ovallesi	5	0	5	1113
11	2018-09-08	PFSI114BCDC	Cinera	CDC	Remnant forest	114	Lutzomyia (Tricholateralis) gomezi	5	0	5	1113
11	2018-09-08	PFSI114BCDC	Cinera	CDC	Remnant forest	114	Pintomyia (Pifanomyia) spinicrassa	7	0	7	1113
11	2018-09-08	PFSI114BCDC	Cinera	CDC	Remnant forest	114	Pintomyia nuneztovari	2	0	2	1113
11	2018-09-08	PFSI114BCDC	Cinera	CDC	Remnant forest	114	Psathyromyia (Psathyromyia) shannoni	1	0	1	1113
11	2018-09-08	PFSI114BCDC	Cinera	CDC	Remnant forest	114	Pintomyia nuneztovari	2	0	2	1113
11	2018-09-08	PFSI114BCDC	Cinera	CDC	Remnant forest	114	Evandromyia (Aldamyia) walkeri	0	1	1	1113
11	2018-09-08	PFSI114BCDC	Cinera	CDC	Remnant forest	114	Pintomyia (Pifanomyia) robusta	1	3	4	1113
11	2018-09-08	PFSI74CFCDC	Cinera	CDC	Coffee plantations	74	Pintomyia (Pifanomyia) robusta	2	0	2	1419
11	2018-09-08	PFSI74CFCDC	Cinera	CDC	Coffee plantations	74	Psychodopygus davisi	2	0	2	1419
11	2018-09-08	PFSI74CFCDC	Cinera	CDC	Coffee plantations	74	Pintomyia nuneztovari	1	0	1	1419
11	2018-09-08	PFSI74CFCDC	Cinera	CDC	Coffee plantations	74	Pintomyia (Pifanomyia) spinicrassa	4	2	6	1419
11	2018-09-08	PFSI74CFCDC	Cinera	CDC	Coffee plantations	74	Pintomyia (Pifanomyia) robusta	1	1	2	1419
11	2018-09-08	PFSI74CFCDC	Cinera	CDC	Coffee plantations	74	Psychodopygus davisi	2	0	2	1419
11	2018-09-08	PFSI74CFCDC	Cinera	CDC	Coffee plantations	74	Lutzomyia (Tricholateralis) gomezi	2	1	3	1419
11	2018-09-08	PFSI74CFCDC	Cinera	CDC	Coffee plantations	74	Pintomyia (Pifanomyia) robusta	3	2	5	1419
11	2018-09-08	PFSI74CFCDC	Cinera	CDC	Coffee plantations	74	Pintomyia (Pifanomyia) spinicrassa	7	3	10	1419
11	2018-09-08	PFSI74CFCDC	Cinera	CDC	Coffee plantations	74	Psychodopygus davisi	1	0	1	1419
11	2018-09-08	PFSI74CFCDC	Cinera	CDC	Coffee plantations	74	Pintomyia nuneztovari	1	1	2	1419
11	2018-09-08	PFSI74CFCDC	Cinera	CDC	Coffee plantations	74	Pintomyia (Pifanomyia) robusta	1	0	1	1419
11	2018-09-08	PFCI114CFCDC	Cinera	CDC	Coffee plantations	114	Pintomyia (Pifanomyia) ovallesi	8	1	9	1113
11	2018-09-08	PFCI114CFCDC	Cinera	CDC	Coffee plantations	114	Lutzomyia (Tricholateralis) gomezi	5	1	6	1113
11	2018-09-08	PFCI114CFCDC	Cinera	CDC	Coffee plantations	114	Pintomyia (Pifanomyia) spinicrassa	7	0	7	1113
11	2018-09-08	PFCI114CFCDC	Cinera	CDC	Coffee plantations	114	Psychodopygus davisi	2	0	2	1113
11	2018-09-08	PFCI114CFCDC	Cinera	CDC	Coffee plantations	114	Psathyromyia (Psathyromyia) shannoni	1	0	1	1113
11	2018-09-08	PFCI114CFCDC	Cinera	CDC	Coffee plantations	114	Pintomyia nuneztovari	1	0	1	1113
11	2018-09-08	PFSI74CFCDC	Cinera	CDC	Coffee plantations	74	Psychodopygus davisi	0	1	1	1419
11	2018-09-08	PFCI85CFCDC	Cinera	CDC	Coffee plantations	85	Pintomyia (Pifanomyia) spinicrassa	2	0	2	1447
11	2018-09-08	PFCI91CÑCDC	Cinera	CDC	Sugar cane	91	Psychodopygus davisi	1	0	1	1395
12	2018-09-09	PFSI114BCDC	Cinera	CDC	Remnant forest	114	Lutzomyia (Tricholateralis) gomezi	13	2	15	1113
12	2018-09-09	PFSI114BCDC	Cinera	CDC	Remnant forest	114	Brumptomyia beaupertuyi	1	0	1	1113
12	2018-09-09	PFSI114BCDC	Cinera	CDC	Remnant forest	114	Pintomyia (Pifanomyia) ovallesi	23	0	23	1113
12	2018-09-09	PFSI114BCDC	Cinera	CDC	Remnant forest	114	Evandromyia (Aldamyia) dubitans	2	2	4	1113
12	2018-09-09	PFSI114BCDC	Cinera	CDC	Remnant forest	114	Pintomyia nuneztovari	4	0	4	1113
12	2018-09-09	PFSI114BCDC	Cinera	CDC	Remnant forest	114	Psychodopygus davisi	13	5	18	1113
12	2018-09-09	PFSI114BCDC	Cinera	CDC	Remnant forest	114	Psathyromyia (Psathyromyia) shannoni	5	4	9	1113
12	2018-09-09	PFSI114BCDC	Cinera	CDC	Remnant forest	114	Pintomyia (Pifanomyia) spinicrassa	14	0	14	1113
12	2018-09-09	PFSI114BCDC	Cinera	CDC	Remnant forest	114	Evandromyia (Aldamyia) walkeri	1	0	1	1113
12	2018-09-09	PFSI114BCDC	Cinera	CDC	Remnant forest	114	Pintomyia (Pifanomyia) spinicrassa	1	0	1	1113
12	2018-09-09	PFCI20CFCDC	Cinera	CDC	Coffee plantations	20	Lutzomyia (Tricholateralis) gomezi	1	0	1	1367
12	2018-09-09	PFCI20CFCDC	Cinera	CDC	Coffee plantations	20	Pintomyia (Pifanomyia) spinicrassa	1	0	1	1367
12	2018-09-09	PFCI20CFCDC	Cinera	CDC	Coffee plantations	20	Pintomyia nuneztovari	0	1	1	1367
12	2018-09-09	PFCI20CFCDC	Cinera	CDC	Coffee plantations	20	Pintomyia (Pifanomyia) robusta	1	0	1	1367
12	2018-09-09	PFCI20CFCDC	Cinera	CDC	Coffee plantations	20	Pintomyia (Pifanomyia) spinicrassa	1	0	1	1367
12	2018-09-09	PFCI20CFCDC	Cinera	CDC	Coffee plantations	20	Pintomyia (Pifanomyia) robusta	1	0	1	1367
12	2018-09-09	PFCI20CFCDC	Cinera	CDC	Coffee plantations	20	Pintomyia (Pifanomyia) robusta	1	0	1	1367
12	2018-09-09	PFCI20CFCDC	Cinera	CDC	Coffee plantations	20	Pintomyia (Pifanomyia) spinicrassa	1	0	1	1367
12	2018-09-09	PFS44ACÑCDC	Siravita	CDC	Sugar cane	44A	Pintomyia (Pifanomyia) ovallesi	8	0	8	1156
12	2018-09-09	PFS44ACÑCDC	Siravita	CDC	Sugar cane	44A	Lutzomyia (Tricholateralis) gomezi	0	2	2	1156
12	2018-09-09	PFS44ACÑCDC	Siravita	CDC	Sugar cane	44A	Evandromyia (Aldamyia) dubitans	4	0	4	1156
12	2018-09-09	PFS44ACÑCDC	Siravita	CDC	Sugar cane	44A	Pintomyia (Pifanomyia) spinicrassa	0	0	0	1156
12	2018-09-09	PFS44ACÑCDC	Siravita	CDC	Sugar cane	44A	Psathyromyia (Psathyromyia) shannoni	0	1	1	1156
12	2018-09-09	PFS44ACÑCDC	Siravita	CDC	Sugar cane	44A	Psychodopygus davisi	0	1	1	1156
12	2018-09-09	PFS44ACÑCDC	Siravita	CDC	Sugar cane	44A	Pintomyia (Pifanomyia) ovallesi	1	0	1	1156
12	2018-09-09	PFS44ACÑCDC	Siravita	CDC	Sugar cane	44A	Pintomyia (Pifanomyia) ovallesi	1	0	1	1156
12	2018-09-09	PFS44ACÑCDC	Siravita	CDC	Sugar cane	44A	Evandromyia (Aldamyia) walkeri	1	0	1	1156
12	2018-09-09	PFS44ACÑCDC	Siravita	CDC	Sugar cane	44A	Evandromyia (Aldamyia) walkeri	1	0	1	1156
12	2018-09-09	PFS44ACÑCDC	Siravita	CDC	Sugar cane	44A	Pintomyia (Pifanomyia) spinicrassa	1	0	1	1156
12	2018-09-09	PFS44ACÑCDC	Siravita	CDC	Sugar cane	44A	Evandromyia (Aldamyia) walkeri	1	0	1	1156
12	2018-09-09	PFS44ACÑCDC	Siravita	CDC	Sugar cane	44A	Evandromyia (Aldamyia) walkeri	1	0	1	1156
12	2018-09-09	PFS44ACÑCDC	Siravita	CDC	Sugar cane	44A	Pintomyia (Pifanomyia) ovallesi	1	0	1	1156
12	2018-09-09	PFS44ACÑCDC	Siravita	CDC	Sugar cane	44A	Pintomyia (Pifanomyia) ovallesi	1	0	1	1156
12	2018-09-09	PFSIHOBCDC	Siravita	CDC	Remnant forest	HO	Psychodopygus davisi	3	9	12	1187
12	2018-09-09	PFSIHOBCDC	Siravita	CDC	Remnant forest	HO	Pintomyia (Pifanomyia) ovallesi	9	0	9	1187
12	2018-09-09	PFSIHOBCDC	Siravita	CDC	Remnant forest	HO	Lutzomyia (Tricholateralis) gomezi	0	1	1	1187
12	2018-09-09	PFSIHOBCDC	Siravita	CDC	Remnant forest	HO	Evandromyia (Aldamyia) walkeri	0	1	1	1187
12	2018-09-09	PFSI44ABCDC	Siravita	CDC	Remnant forest	44A	Psychodopygus davisi	1	3	4	1178
12	2018-09-09	PFSI44ABCDC	Siravita	CDC	Remnant forest	44A	Evandromyia (Aldamyia) walkeri	1	0	1	1178
12	2018-09-09	PFSI44ABCDC	Siravita	CDC	Remnant forest	44A	Pintomyia (Pifanomyia) spinicrassa	1	0	1	1178
12	2018-09-09	PFSI44ABCDC	Siravita	CDC	Remnant forest	44A	Psychodopygus davisi	1	0	1	1178
12	2018-09-09	PFSI44ABCDC	Siravita	CDC	Remnant forest	44A	Pintomyia (Pifanomyia) ovallesi	1	0	1	1178
12	2018-09-09	PFSI44ABCDC	Siravita	CDC	Remnant forest	44A	Pintomyia (Pifanomyia) ovallesi	1	0	1	1178
12	2018-09-09	PFSI42CICDC	Siravita	CDC	Citrus crops	42	Pintomyia (Pifanomyia) ovallesi	1	0	1	1146
12	2018-09-09	PFSI44APACDC	Siravita	CDC	Grassland	44A	Pintomyia (Pifanomyia) ovallesi	10	0	10	1150
12	2018-09-09	PFSI44APACDC	Siravita	CDC	Grassland	44A	Pintomyia (Pifanomyia) spinicrassa	3	1	4	1150
12	2018-09-09	PFSI44APACDC	Siravita	CDC	Grassland	44A	Pintomyia nuneztovari	0	2	2	1150
12	2018-09-09	PFSI44APACDC	Siravita	CDC	Grassland	44A	Psychodopygus davisi	0	1	1	1150
12	2018-09-09	PFSI44APACDC	Siravita	CDC	Grassland	44A	Psathyromyia (Psathyromyia) shannoni	0	1	1	1150
12	2018-09-09	PFSI44APACDC	Siravita	CDC	Grassland	44A	Pintomyia (Pifanomyia) ovallesi	1	0	1	1150
12	2018-09-09	PFSIHOCICDC	Siravita	CDC	Citrus crops	HO	Psychodopygus davisi	0	1	1	1103
12	2018-09-09	PFSIHOCICDC	Siravita	CDC	Citrus crops	HO	Pintomyia (Pifanomyia) ovallesi	3	1	4	1103
12	2018-09-09	PFSIHOCICDC	Siravita	CDC	Citrus crops	HO	Pintomyia (Pifanomyia) spinicrassa	0	1	1	1103
12	2018-09-09	PFSIHOCICDC	Siravita	CDC	Citrus crops	HO	Pintomyia (Pifanomyia) ovallesi	1	0	1	1103
12	2018-09-09	PFSIHOCICDC	Siravita	CDC	Citrus crops	HO	Nyssomyia sp.	1	0	1	1103
12	2018-09-09	PFSIHOCICDC	Siravita	CDC	Citrus crops	HO	Nyssomyia sp.	1	0	1	1103
12	2018-09-09	PFSI42CFCDC	Siravita	CDC	Coffee plantations	42	Pintomyia (Pifanomyia) ovallesi	11	2	13	1172
12	2018-09-09	PFSI42CFCDC	Siravita	CDC	Coffee plantations	42	Evandromyia (Aldamyia) dubitans	3	0	3	1172
12	2018-09-09	PFSI42CFCDC	Siravita	CDC	Coffee plantations	42	Lutzomyia (Tricholateralis) gomezi	2	1	3	1172
12	2018-09-09	PFSI42CFCDC	Siravita	CDC	Coffee plantations	42	Pintomyia (Pifanomyia) spinicrassa	3	1	4	1172
12	2018-09-09	PFSI42CFCDC	Siravita	CDC	Coffee plantations	42	Psychodopygus davisi	0	1	1	1172
12	2018-09-09	PFSI42CFCDC	Siravita	CDC	Coffee plantations	42	Evandromyia (Aldamyia) walkeri	0	1	1	1172
12	2018-09-09	PFSI42BCDC	Siravita	CDC	Remnant forest	42	Psychodopygus davisi	0	2	2	1136
12	2018-09-09	PFSI42BCDC	Siravita	CDC	Remnant forest	42	Pintomyia (Pifanomyia) ovallesi	1	1	2	1136
12	2018-09-09	PFSI42BCDC	Siravita	CDC	Remnant forest	42	Lutzomyia (Tricholateralis) gomezi	0	1	1	1136
12	2018-09-09	PFSI42BCDC	Siravita	CDC	Remnant forest	42	Pintomyia nuneztovari	1	0	1	1136
5	2018-09-09	PFSI114BSH	Cinera	Shannon	Remnant forest	114	Lutzomyia (Tricholateralis) gomezi	35	0	35	1111
5	2018-09-09	PFSI114BSH	Cinera	Shannon	Remnant forest	114	Psathyromyia (Psathyromyia) shannoni	4	0	4	1111
5	2018-09-09	PFSI114BSH	Cinera	Shannon	Remnant forest	114	Pintomyia (Pifanomyia) spinicrassa	32	0	32	1111
5	2018-09-09	PFSI114BSH	Cinera	Shannon	Remnant forest	114	Pintomyia nuneztovari	2	0	2	1111
5	2018-09-09	PFSI114BSH	Cinera	Shannon	Remnant forest	114	Pintomyia (Pifanomyia) ovallesi	4	0	4	1111
5	2018-09-09	PFSI114BSH	Cinera	Shannon	Remnant forest	114	Pintomyia (Pifanomyia) robusta	1	0	1	1111
5	2018-09-09	PFSI114BSH	Cinera	Shannon	Remnant forest	114	Lutzomyia (Helcocyrtomyia) scorzai	2	0	2	1111
5	2018-09-09	PFSI114BSH	Cinera	Shannon	Remnant forest	114	Psychodopygus davisi	2	0	2	1111
5	2018-09-09	PFSI114BSH	Cinera	Shannon	Remnant forest	114	Evandromyia (Aldamyia) dubitans	1	0	1	1111
5	2018-09-09	PFSI114BSH	Cinera	Shannon	Remnant forest	114	Pintomyia (Pifanomyia) ovallesi	1	0	1	1111
5	2018-09-09	PFSI114BSH	Cinera	Shannon	Remnant forest	114	Lutzomyia (Tricholateralis) gomezi	1	0	1	1111
5	2018-09-09	PFSI114BSH	Cinera	Shannon	Remnant forest	114	Lutzomyia (Tricholateralis) gomezi	1	0	1	1111
5	2018-09-09	PFSI114BSH	Cinera	Shannon	Remnant forest	114	Pintomyia (Pifanomyia) spinicrassa	1	0	1	1111
5	2018-09-09	PFSI42PESH	Siravita	Shannon	Peridomicile	42	Pintomyia (Pifanomyia) spinicrassa	1	0	1	1136
5	2018-09-09	PFSI42PESH	Siravita	Shannon	Peridomicile	42	Pintomyia (Pifanomyia) ovallesi	1	0	1	1136
